# Supplementary material for: Non-Human Primate iPSC Generation, Cultivation, and Cardiac Differentiation under Chemically Defined Conditions
Source: Cells. 2020 May 29;9(6):1349. doi: 10.3390/cells9061349 (PMC7349583; doi:10.3390/cells9061349)
Supplement: Supplementary file 1 [file cells-09-01349-s001.zip]

Archive with 2 entries (2 files):
- Stauske et al_Video_S1_Rhesus_cardiomyocytes_M.mp4
- Stauske et al_Video_S2_Baboon_cardiomyocytes_M1.mp4
